# Supplementary material for: MicroRNA Profiling and Bioinformatics Target Analysis in Dorsal Hippocampus of Chronically Stressed Rats: Relevance to Depression Pathophysiology
Source: Front Mol Neurosci. 2018 Aug 6;11:251. doi: 10.3389/fnmol.2018.00251 (PMC6088391; doi:10.3389/fnmol.2018.00251)
Supplement: Supplementary file 1 [file Table_1.XLSX]

## Sheet: Stress 7 days
Table 1. Characteristic patterns of microRNA expression in dorsal hippocampus after 7 days of restraint stress
miRNA	Accesion N°	log2Fc	p-Value	Regulation	Chromosomal location (Rat)	Seed sequence	Transcriptional Unit
miR-485-5p	MIMAT0003203	2.95933	0.0300069	↑	chr6: 143047656-143047734 [+]	GAGGCUG	Intergenic
miR-770-3p	MIMAT0017317	2.69631	0.0364791	↑	chr6: 142845049-142845124 [+]	UGGGCCU	Exonic
miR-342-5p	MIMAT0004652	2.53732	0.0358404	↑	chr6: 141731245-141731343 [+]	GGGGUGC	Intronic
miR-92a-1-3p	MIMAT0000816	2.45573	0.0363263	↑	chr15: 103641609-103641686 [+]	AUUGCAC	Intergenic
miR-92a-2-3p					chrX: 140167096-140167187 [-]	AUUGCAC
miR-760-3p	MIMAT0005337	2.31412	0.00547938	↑	chr2: 243908753-243908832 [-]	GGCUCUG	Intergenic
miR-132-5p	MIMAT0017123	2.26304	0.0358165	↑	chr10: 61729385-61729485 [+]	CCGUGGC	Intergenic
miR-758-3p	MIMAT0005335	2.15099	0.00358993	↑	chr6: 143023669-143023746 [+]	UUGUGAC	Exonic
miR-139-3p	MIMAT0004735	2.13004	0.0383749	↑	chr1: 172779847-172779914 [+]	GGAGACG	Intronic
miR-329-5p	MIMAT0017031	2.01598	0.00839728	↑	chr6: 143024339-143024435 [+]	GAGGGUU	Intergenic
miR-543-3p	MIMAT0003175	1.96882	0.0411325	↑	chr6: 143028831-143028910 [+]	AACAUUC	Intergenic
miR-92b-3p	MIMAT0005340	1.87268	0.0410163	↑	chr2: 207955680-207955762 [-]	AUUGCAC	Intergenic
miR-28-3p	MIMAT0004716	1.85575	0.0169907	↑	chr11: 81345175-81345260 [+]	ACUAGAU	Intronic
miR-335-5p	MIMAT0000575	1.84366	0.00479031	↑	Not reported	CAAGAGC	Not reported
miR-873-3p	MIMAT0017318	1.7957	0.0152559	↑	chr5: 57038981-57039057 [-]	AGACUGA	Intergenic
miR-433-5p	MIMAT0017192	1.76436	0.0144712	↑	chr6: 142874511-142874603 [+]	ACGGUGA	Exonic
miR-344b-5p	MIMAT0017811	1.64012	0.0136845	↑	chr1: 122322862-122322959 [-]	GUCAGGC	Intergenic
					chr1: 122315615-122315685 [-]
					chr1: 122330976-122331046 [-]
miR-412-5p	MIMAT0017204	1.54336	0.00920332	↑	chr6: 143055928-143055997 [+]	GGUCGAC	Exonic
miR-344b-1-3p	MIMAT0017894	1.52073	0.0106943	↑	chr1: 122322862-122322959 [-]	AUAUAAC	Intergenic
miR-30b-3p	MIMAT0004721	1.47776	0.030028	↑	Not reported	UGGGAUG	Not reported
miR-383-5p	MIMAT0003114	1.4738	0.00880922	↑	chr16: 57201649-57201722 [+]	AGAUCAG	Intergenic
miR-125a-3p	MIMAT0004729	1.44337	0.0279938	↑	chr1: 60624485-60624569 [+]	CAGGUGA	Intergenic
miR-154-3p	MIMAT0017136	1.42797	0.00603351	↑	chr6: 143050943-143051026 [+]	AUCAUAC	Intergenic
miR-129-2-3p	MIMAT0000601	1.41414	0.0239621	↑	chr3: 89837992-89838088 [-]	AAGCCUU	Intergenic
miR-598-5p	MIMAT0005324	1.39039	0.0451483	↑	chr15: 50653535-50653613 [+]	CGGUGA	Intronic / Exonic
					chr15: 50816188-50816266 [+]
miR-383-3p	MIMAT0017197	1.21455	0.0243495	↑	chr16: 57201649-57201722 [+]	CACAGCA	Intergenic
miR-375-3p	MIMAT0005307	1.07396	0.00729656	↑	chr9: 81930296-81930370 [-]	UUGUUCG	Intergenic
miR-505-3p	MIMAT0003380	0.863242	0.0292656	↑	chrX: 143545600-143545666 [-]	UCAACAC	Exonic
miR-7b-5p	MIMAT0000780	0.805298	0.0393292	↑	chr9: 9803905-9804014 [-]	GGAAGAC	Intergenic
miR-501-3p	MIMAT0017198	0.749919	0.023651	↑	chrX: 16902998-16903081 [+]	AUGCACC	Exonic
miR-377-5p	MIMAT0017203	0.696391	0.000133959	↑	chr6: 143053047-143053118 [+]	GAGGUUG	Intergenic
mir-423 (stem-loop)	MI0006145	0.692471	0.0354787	↑	chr10: 62796752-62796830 [+]	GAGGGGC / GCUCGGU	Intronic / Exonic
miR-125b-5p_st	MIMAT0000830	0.689088	0.0257105	↑	chr8: 44272846-44272932 [+]	CCCUGAG	Intronic / Exonic
					chr11: 19752280-19752367 [+]
miR-23a-5p	MIMAT0004712	0.645952	0.0465093	↑	chr19: 36294770-36294844 [+]	GGGUUCC	Intergenic
miR-23b-5p	MIMAT0017099	0.59288	0.0297513	↑	chr17: 816035-816131 [+]	GGUUCCU	Intergenic
miR-340-3p	MIMAT0000585	0.57147	0.0220947	↑	chr10: 35327186-35327283 [+]	CCGUCUC	Intronic
					chr10: 35339303-35339400 [+]
miR-666-5p	MIMAT0012855	0.521072	0.0305664	↑	chr6: 143028694-143028792 [+]	GCGGGCA	Intergenic
mir-471 (stem-loop)	MI0006150	0.506752	0.0170091	↑	chrX: 151267006-151267083 [-]	ACGUAGU / UGAAAGG	Intergenic
miR-27a-5p	MIMAT0004715	0.49075	0.0246863	↑	chr19: 36294924-36295010 [+]	GGGCUUA	Intergenic
mir-504 (stem-loop)	MI0012592	0.437156	0.00814018	↑	Not reported	GACCCUG	Not reported
miR-298-3p	MIMAT0017166	0.432166	0.0493393	↑	chr3: 178409241-178409322 [-]	GGAACUA	Intergenic
mir-300 (stem-loop)	MI0000971	0.42889	0.00187137	↑	chr6: 143036509-143036587 [+]	UGAAGAG / AUGCAAG	Exonic
mir-3596c (stem-loop)	MI0015459	0.406346	0.030968	↑	chr1: 60624030-60624146 [-]	CUAUACA	Intergenic
mir-743a (stem-loop)	MI0006162	0.387585	0.0211585	↑	chrX: 151248068-151248143 [-]	AUUCAGA / AAAGACG	Intergenic
mir-598 (stem-loop)	MI0006155	0.383539	0.0203982	↑	chr15: 50653535-50653613 [+]	CGGUGAU / ACGUCAU	Intronic / Exonic
	MI0031774				chr15: 50816188-50816266 [+]
mir-3592 (stem-loop)	MI0015473	0.357903	0.0435289	↑	chr6: 143046518-143046633 [-]	AGUGUUG	Intergenic
mir-29a (stem-loop)	MI0000863	0.350828	0.00828294	↑	chr4: 58099674-58099761 [-]	CUGAUUU / AGCACCA	Exonic
mir-26a (stem-loop)	MI0000857	0.326845	0.0114128	↑	chr8: 126931592-126931681 [+]	UCAAGUA / CUAUUCU	Intergenic
mir-632 (stem-loop)	MI0012599	0.309624	0.0421883	↑	chr10:67418637-67418714 [+]	UGUCUGU	Exonic
mir-17-2 (stem-loop)	MIMAT0000786	0.30336	0.00942339	↑	chrX: 140167738-140167815 [-]	AAAGUGC / CUGCACU	Intergenic
miR-471	MIMAT0005318	0.295914	0.0372568	↑	chrX: 151267006-151267083 [-]	ACGUAGU	Intergenic
mir-150 (stem-loop)	MI0000920	0.272935	0.0106878	↑	chr1: 102181484-102181568 [+]	CUCCCAA / UGGUACA	Intergenic
mir-204 (stem-loop)	MI0000946	0.270434	0.0175541	↑	chr1: 247690190-247690299 [+]	UCCCUUU / CUGGGAA	Intronic
miR-365-5p	MIMAT0017184	0.262329	0.030493	↑	chr10: 64570072-64570157 [-]	AGGGACU	Intergenic
mir-3594 (stem-loop)	MI0015475	0.22638	0.0110498	↑	chr10: 108842796-108842860 [-]	CCAGGGC / ACACCGC	Exonic
rno-miR-208-star_st	MIMAT0017155	-0.330535	0.0171576	↓	chr15: 37500050-37500132 [-]	AGCUUUU	Intronic / Exonic
miR-291a-3p	MIMAT0000895	-0.340118	0.00861424	↓	chr1: 63524769-63524850 [-]	AAGUGCU	Intergenic
mir-199a (stem-loop)	MI0000941	-0.34112	0.0299164	↓	chr13:85019397-85019506 [+]	CCAGUGU / CAGUAGU	Intronic / Exonic
mir-3583 (stem-loop)	MI0015457	-0.346781	0.0201418	↓	chr5: 154400859-154400948 [+]	GCAUGAA / CUGACUU	Exonic
miR-219-1-3p	MIMAT0004741	-0.372685	0.0197647	↓	chr20: 5895489-5895598 [-]	GAGUUGC	Intergenic
mir-24-1 (stem-loop)	MI0000854	-0.375679	0.00290184	↓	chr17: 816781-816848 [+]	UGCCUAC / GGCUCAG	Exonic
miR-96-3p	MIMAT0017110	-0.426479	0.0271168	↓	chr4: 57225167-57225272 [-]	AAUCAUG	Intergenic
miR-296-5p	MIMAT0000898	-0.44228	0.0281957	↓	chr3: 178408788-178408865 [-]	GGGCCCC	Intergenic
miR-3594-3p	MIMAT0017899	-0.45627	0.0195831	↓	chr10: 108842796-108842860 [-]	ACACCGC	Exonic
miR-181b-2-3p	MIMAT0017140	-0.469719	0.00202777	↓	chr3: 28375872-28375959 [+]	UCACUGG	Intronic
mir-466d (stem-loop)	MI0015419	-0.476371	0.0223922	↓	chr17: 73485195-73485287 [-]	UGUGUGU	Intronic
miR-3574-5p	MIMAT0017860	-0.488083	0.0133393	↓	chr1: 221125888-221126005 [+]	CAGCCGC	Intergenic
miR-497-3p	MIMAT0017230	-0.490242	0.0127421	↓	chr10: 56589141-56589209 [+]	CAAACCA	Intergenic
miR-145-3p	MIMAT0017131	-0.49416	0.00387043	↓	chr18: 56198820-56198907 [-]	GAUUCCU	Intergenic
mir-3563 (stem-loop)	MI0015425	-0.535316	0.0218564	↓	chr6: 143021466-143021583 [-]	GUUUACC / AUGUGGG	Intergenic
miR-466c -5p	MIMAT0005279	-0.543159	0.000524336	↓	chr17: 73745319-73745397 [-]	GUGAUGU	Intergenic
miR-466c-3p	MIMAT0017287	-1.06779	0.0318907	↓	chr17: 73745319-73745397 [-]	AUACAUG	Intergenic
* Significant miRNAs were determined by the overlapping of both Limma and Partek analysis. miRNAS in white indicate that belongs to miR-379-410 cluster
